# Supplementary material for: Anti-Phospholipid Antibodies and COVID-19 Thrombosis: A Co-Star, Not a Supporting Actor
Source: Biomedicines. 2021 Jul 27;9(8):899. doi: 10.3390/biomedicines9080899 (PMC8389622; doi:10.3390/biomedicines9080899)
Supplement: Supplementary file 1 [file biomedicines-09-00899-s001.zip]

Archive with 1 entries (1 files):
- biomedicines-1272871-supplementary.pdf
